# Supplementary material for: Dual Role of Cancer Epithelial-Specific TRAF3 in Regulating Breast Cancer Cell Survival and Lymphocyte Activity
Source: Int J Mol Sci. 2026 May 15;27(10):4414. doi: 10.3390/ijms27104414 (PMC13207503; doi:10.3390/ijms27104414)
Supplement: Supplementary file 1 [file ijms-27-04414-s001.zip]

Archive with 11 entries (11 files):
- Supplementary Table S1.xlsx
- Supplementary Table S2.xlsx
- Supplementary Table S3.xlsx
- Supplementary Figure Legends.pdf
- Supplementary Materials and Methods.pdf
- Supplementary Table Legends.pdf
- Sup. Figure S1.pptx
- Sup. Figure S2 Rev.pptx
- Sup. Figure S3 Rev.pptx
- Sup. Figure S4.pptx
- Sup. Figure S5.pptx
