# Supplementary material for: Dual Role of Cancer Epithelial-Specific TRAF3 in Regulating Breast Cancer Cell Survival and Lymphocyte Activity
Source: Int J Mol Sci. 2026 May 15;27(10):4414. doi: 10.3390/ijms27104414 (PMC13207503; doi:10.3390/ijms27104414)
Supplement: Supplementary file 1 [file ijms-27-04414-s001.zip › Supplementary Table S1.xlsx]

## Sheet: Sheet1
Patient ID	Sample ID	Patient ID	SAMPLE_ID	TRAF3 relative to all	TRAF3	stromal TILs percentage	intratumoral TILs percentage
TCGA-3C-AALJ	TCGA-3C-AALJ-01	TCGA-3C-AALJ	TCGA-3C-AALJ-01	-0.4468	-0.4468	0.2	0.01
TCGA-3C-AALK	TCGA-3C-AALK-01	TCGA-3C-AALK	TCGA-3C-AALK-01	-0.4664	-0.4664	0.1	0.01
TCGA-5T-A9QA	TCGA-5T-A9QA-01	TCGA-5T-A9QA	TCGA-5T-A9QA-01	-0.6063	-0.6063	0.35	0.05
TCGA-A1-A0SP	TCGA-A1-A0SP-01	TCGA-A1-A0SP	TCGA-A1-A0SP-01	1.9275	1.9275	0.35	0.1
TCGA-A2-A04T	TCGA-A2-A04T-01	TCGA-A2-A04T	TCGA-A2-A04T-01	0.6744	0.6744	0.3	0.05
TCGA-A2-A04U	TCGA-A2-A04U-01	TCGA-A2-A04U	TCGA-A2-A04U-01	-0.5031	-0.5031	0.05	0.01
TCGA-A2-A04V	TCGA-A2-A04V-01	TCGA-A2-A04V	TCGA-A2-A04V-01	-0.696	-0.696	0.07	0.05
TCGA-A2-A04X	TCGA-A2-A04X-01	TCGA-A2-A04X	TCGA-A2-A04X-01	-0.4697	-0.4697	0.15	0.05
TCGA-A2-A04Y	TCGA-A2-A04Y-01	TCGA-A2-A04Y	TCGA-A2-A04Y-01	-0.6156	-0.6156	0.1	0.01
TCGA-A2-A0CL	TCGA-A2-A0CL-01	TCGA-A2-A0CL	TCGA-A2-A0CL-01	1.7584	1.7584	0.15	0.01
TCGA-A2-A0CM	TCGA-A2-A0CM-01	TCGA-A2-A0CM	TCGA-A2-A0CM-01	-0.0907	-0.0907	0.07	0.05
TCGA-A2-A0CP	TCGA-A2-A0CP-01	TCGA-A2-A0CP	TCGA-A2-A0CP-01	-1.0428	-1.0428	0.03	0.01
TCGA-A2-A0CS	TCGA-A2-A0CS-01	TCGA-A2-A0CS	TCGA-A2-A0CS-01	-0.6048	-0.6048	0.02	0.02
TCGA-A2-A0CT	TCGA-A2-A0CT-01	TCGA-A2-A0CT	TCGA-A2-A0CT-01	0.2815	0.2815	0.03	0.04
TCGA-A2-A0CU	TCGA-A2-A0CU-01	TCGA-A2-A0CU	TCGA-A2-A0CU-01	-0.598	-0.598	0.02	0.01
TCGA-A2-A0CV	TCGA-A2-A0CV-01	TCGA-A2-A0CV	TCGA-A2-A0CV-01	-0.3433	-0.3433	0.05	0.01
TCGA-A2-A0CW	TCGA-A2-A0CW-01	TCGA-A2-A0CW	TCGA-A2-A0CW-01	-0.9301	-0.9301	0.2	0.01
TCGA-A2-A0CX	TCGA-A2-A0CX-01	TCGA-A2-A0CX	TCGA-A2-A0CX-01	-0.8137	-0.8137	0.15	0.01
TCGA-A2-A0D0	TCGA-A2-A0D0-01	TCGA-A2-A0D0	TCGA-A2-A0D0-01	2.1296	2.1296	0.15	0.15
TCGA-A2-A0D3	TCGA-A2-A0D3-01	TCGA-A2-A0D3	TCGA-A2-A0D3-01	0.3357	0.3357	0.05	0
TCGA-A2-A0D4	TCGA-A2-A0D4-01	TCGA-A2-A0D4	TCGA-A2-A0D4-01	-1.5213	-1.5213	0.05	0.01
TCGA-A2-A0EQ	TCGA-A2-A0EQ-01	TCGA-A2-A0EQ	TCGA-A2-A0EQ-01	0.0436	0.0436	0.4	0.02
TCGA-A2-A0ER	TCGA-A2-A0ER-01	TCGA-A2-A0ER	TCGA-A2-A0ER-01	0.4697	0.4697	0.03	0.01
TCGA-A2-A0ET	TCGA-A2-A0ET-01	TCGA-A2-A0ET	TCGA-A2-A0ET-01	-0.2404	-0.2404	0.05	0.05
TCGA-A2-A0EU	TCGA-A2-A0EU-01	TCGA-A2-A0EU	TCGA-A2-A0EU-01	-0.6551	-0.6551	0.05	0.1
TCGA-A2-A0EV	TCGA-A2-A0EV-01	TCGA-A2-A0EV	TCGA-A2-A0EV-01	0.0883	0.0883	0.1	0.01
TCGA-A2-A0EY	TCGA-A2-A0EY-01	TCGA-A2-A0EY	TCGA-A2-A0EY-01	0.7187	0.7187	0.05	0.03
TCGA-A2-A0ST	TCGA-A2-A0ST-01	TCGA-A2-A0ST	TCGA-A2-A0ST-01	2.4698	2.4698	0.4	0.15
TCGA-A2-A0SV	TCGA-A2-A0SV-01	TCGA-A2-A0SV	TCGA-A2-A0SV-01	-0.7798	-0.7798	0.05	0.03
TCGA-A2-A0SW	TCGA-A2-A0SW-01	TCGA-A2-A0SW	TCGA-A2-A0SW-01	-0.6539	-0.6539	0.2	0.01
TCGA-A2-A0SX	TCGA-A2-A0SX-01	TCGA-A2-A0SX	TCGA-A2-A0SX-01	1.5717	1.5717	0.35	0.03
TCGA-A2-A0T0	TCGA-A2-A0T0-01	TCGA-A2-A0T0	TCGA-A2-A0T0-01	0.5244	0.5244	0.4	0.05
TCGA-A2-A0T1	TCGA-A2-A0T1-01	TCGA-A2-A0T1	TCGA-A2-A0T1-01	-0.1119	-0.1119	0.2	0.02
TCGA-A2-A0T2	TCGA-A2-A0T2-01	TCGA-A2-A0T2	TCGA-A2-A0T2-01	-1.075	-1.075	0.1	0
TCGA-A2-A0T3	TCGA-A2-A0T3-01	TCGA-A2-A0T3	TCGA-A2-A0T3-01	0.7459	0.7459	0.02	0.02
TCGA-A2-A0YC	TCGA-A2-A0YC-01	TCGA-A2-A0YC	TCGA-A2-A0YC-01	-0.4888	-0.4888	0.03	0
TCGA-A2-A0YE	TCGA-A2-A0YE-01	TCGA-A2-A0YE	TCGA-A2-A0YE-01	0.3215	0.3215	0.12	0.02
TCGA-A2-A0YF	TCGA-A2-A0YF-01	TCGA-A2-A0YF	TCGA-A2-A0YF-01	-0.9407	-0.9407	0.07	0.01
TCGA-A2-A0YG	TCGA-A2-A0YG-01	TCGA-A2-A0YG	TCGA-A2-A0YG-01	0.076	0.076	0.08	0
TCGA-A2-A0YM	TCGA-A2-A0YM-01	TCGA-A2-A0YM	TCGA-A2-A0YM-01	3.1479	3.1479	0.4	0.03
TCGA-A2-A0YT	TCGA-A2-A0YT-01	TCGA-A2-A0YT	TCGA-A2-A0YT-01	-0.5018	-0.5018	0.08	0.01
TCGA-A2-A1FW	TCGA-A2-A1FW-01	TCGA-A2-A1FW	TCGA-A2-A1FW-01	-0.4741	-0.4741	0.05	0.01
TCGA-A2-A1G0	TCGA-A2-A1G0-01	TCGA-A2-A1G0	TCGA-A2-A1G0-01	-0.7672	-0.7672	0.12	0.07
TCGA-A2-A1G1	TCGA-A2-A1G1-01	TCGA-A2-A1G1	TCGA-A2-A1G1-01	2.2705	2.2705	0.3	0.01
TCGA-A2-A259	TCGA-A2-A259-01	TCGA-A2-A259	TCGA-A2-A259-01	1.7222	1.7222	0.07	0.01
TCGA-A2-A25E	TCGA-A2-A25E-01	TCGA-A2-A25E	TCGA-A2-A25E-01	-1.63	-1.63	0.03	0
TCGA-A2-A25F	TCGA-A2-A25F-01	TCGA-A2-A25F	TCGA-A2-A25F-01	4.1654	4.1654	0.35	0
TCGA-A2-A3XT	TCGA-A2-A3XT-01	TCGA-A2-A3XT	TCGA-A2-A3XT-01	0.3162	0.3162	0.12	0.01
TCGA-A2-A3XU	TCGA-A2-A3XU-01	TCGA-A2-A3XU	TCGA-A2-A3XU-01	-1.1889	-1.1889	0.03	0
TCGA-A2-A3XV	TCGA-A2-A3XV-01	TCGA-A2-A3XV	TCGA-A2-A3XV-01	-2.0422	-2.0422	0.07	0.01
TCGA-A2-A3XW	TCGA-A2-A3XW-01	TCGA-A2-A3XW	TCGA-A2-A3XW-01	-0.9012	-0.9012	0.3	0.08
TCGA-A2-A3XX	TCGA-A2-A3XX-01	TCGA-A2-A3XX	TCGA-A2-A3XX-01	-0.8962	-0.8962	0.5	0.05
TCGA-A2-A4S3	TCGA-A2-A4S3-01	TCGA-A2-A4S3	TCGA-A2-A4S3-01	-1.0145	-1.0145	0.35	0.05
TCGA-A7-A0CD	TCGA-A7-A0CD-01	TCGA-A7-A0CD	TCGA-A7-A0CD-01	-0.8627	-0.8627	0.02	0
TCGA-A7-A0CE	TCGA-A7-A0CE-01	TCGA-A7-A0CE	TCGA-A7-A0CE-01	-1.1148	-1.1148	0.15	0.02
TCGA-A7-A0CH	TCGA-A7-A0CH-01	TCGA-A7-A0CH	TCGA-A7-A0CH-01	-0.3155	-0.3155	0.08	0.01
TCGA-A7-A0CJ	TCGA-A7-A0CJ-01	TCGA-A7-A0CJ	TCGA-A7-A0CJ-01	-0.4845	-0.4845	0.15	0.03
TCGA-A7-A0D9	TCGA-A7-A0D9-01	TCGA-A7-A0D9	TCGA-A7-A0D9-01	-0.984	-0.984	0.03	0.06
TCGA-A7-A0DA	TCGA-A7-A0DA-01	TCGA-A7-A0DA	TCGA-A7-A0DA-01	1.3054	1.3054	0.15	0.01
TCGA-A7-A0DB	TCGA-A7-A0DB-01	TCGA-A7-A0DB	TCGA-A7-A0DB-01	0.1846	0.1846	0.11	0.05
TCGA-A7-A13D	TCGA-A7-A13D-01	TCGA-A7-A13D	TCGA-A7-A13D-01	-0.4409	-0.4409	0.03	0
TCGA-A7-A13E	TCGA-A7-A13E-01	TCGA-A7-A13E	TCGA-A7-A13E-01	-0.1905	-0.1905	0.28	0.02
TCGA-A7-A13F	TCGA-A7-A13F-01	TCGA-A7-A13F	TCGA-A7-A13F-01	-1.4419	-1.4419	0.07	0
TCGA-A7-A13G	TCGA-A7-A13G-01	TCGA-A7-A13G	TCGA-A7-A13G-01	1.9297	1.9297	0.02	0.01
TCGA-A7-A26H	TCGA-A7-A26H-01	TCGA-A7-A26H	TCGA-A7-A26H-01	-0.0225	-0.0225	0.01	0
TCGA-A7-A26J	TCGA-A7-A26J-01	TCGA-A7-A26J	TCGA-A7-A26J-01	-0.2484	-0.2484	0.08	0
TCGA-A7-A6VV	TCGA-A7-A6VV-01	TCGA-A7-A6VV	TCGA-A7-A6VV-01	0.9601	0.9601	0.03	0.02
TCGA-A8-A06U	TCGA-A8-A06U-01	TCGA-A8-A06U	TCGA-A8-A06U-01	2.201	2.201	0.8	0.08
TCGA-A8-A07E	TCGA-A8-A07E-01	TCGA-A8-A07E	TCGA-A8-A07E-01	0.6261	0.6261	0.12	0.02
TCGA-A8-A07O	TCGA-A8-A07O-01	TCGA-A8-A07O	TCGA-A8-A07O-01	0.3913	0.3913	0.17	0.01
TCGA-A8-A083	TCGA-A8-A083-01	TCGA-A8-A083	TCGA-A8-A083-01	0.9176	0.9176	0.01	0.01
TCGA-A8-A08A	TCGA-A8-A08A-01	TCGA-A8-A08A	TCGA-A8-A08A-01	1.0452	1.0452	0.07	0
TCGA-A8-A093	TCGA-A8-A093-01	TCGA-A8-A093	TCGA-A8-A093-01	-0.1068	-0.1068	0.05	0
TCGA-A8-A097	TCGA-A8-A097-01	TCGA-A8-A097	TCGA-A8-A097-01	-0.7245	-0.7245	0.12	0.02
TCGA-A8-A09B	TCGA-A8-A09B-01	TCGA-A8-A09B	TCGA-A8-A09B-01	-0.506	-0.506	0.08	0.01
TCGA-A8-A09C	TCGA-A8-A09C-01	TCGA-A8-A09C	TCGA-A8-A09C-01	0.2769	0.2769	0.02	0.01
TCGA-A8-A09D	TCGA-A8-A09D-01	TCGA-A8-A09D	TCGA-A8-A09D-01	0.1745	0.1745	0.05	0.01
TCGA-A8-A09R	TCGA-A8-A09R-01	TCGA-A8-A09R	TCGA-A8-A09R-01	-0.0397	-0.0397	0.08	0.01
TCGA-A8-A0A9	TCGA-A8-A0A9-01	TCGA-A8-A0A9	TCGA-A8-A0A9-01	-0.2386	-0.2386	0.05	0.03
TCGA-AC-A23C	TCGA-AC-A23C-01	TCGA-AC-A23C	TCGA-AC-A23C-01	0.5412	0.5412	0.07	0
TCGA-AC-A23H	TCGA-AC-A23H-01	TCGA-AC-A23H	TCGA-AC-A23H-01	-1.121	-1.121	0.01	0
TCGA-AC-A8OP	TCGA-AC-A8OP-01	TCGA-AC-A8OP	TCGA-AC-A8OP-01	0.0101	0.0101	0.02	0
TCGA-AO-A03L	TCGA-AO-A03L-01	TCGA-AO-A03L	TCGA-AO-A03L-01	-1.0533	-1.0533	0.18	0.03
TCGA-AO-A03M	TCGA-AO-A03M-01	TCGA-AO-A03M	TCGA-AO-A03M-01	0.1226	0.1226	0.45	0.08
TCGA-AO-A03V	TCGA-AO-A03V-01	TCGA-AO-A03V	TCGA-AO-A03V-01	0.3769	0.3769	0.05	0.01
TCGA-AO-A0JI	TCGA-AO-A0JI-01	TCGA-AO-A0JI	TCGA-AO-A0JI-01	0.1916	0.1916	0.5	0.15
TCGA-AO-A126	TCGA-AO-A126-01	TCGA-AO-A126	TCGA-AO-A126-01	-0.9767	-0.9767	0.04	0
TCGA-AO-A12B	TCGA-AO-A12B-01	TCGA-AO-A12B	TCGA-AO-A12B-01	-0.7894	-0.7894	0.08	0.05
TCGA-AO-A1KR	TCGA-AO-A1KR-01	TCGA-AO-A1KR	TCGA-AO-A1KR-01	-1.3539	-1.3539	0.25	0.01
TCGA-AQ-A0Y5	TCGA-AQ-A0Y5-01	TCGA-AQ-A0Y5	TCGA-AQ-A0Y5-01	-1.1308	-1.1308	0.04	0.01
TCGA-AR-A0TT	TCGA-AR-A0TT-01	TCGA-AR-A0TT	TCGA-AR-A0TT-01	1.2052	1.2052	0.35	0.03
TCGA-AR-A0U3	TCGA-AR-A0U3-01	TCGA-AR-A0U3	TCGA-AR-A0U3-01	1.4172	1.4172	0.18	0.01
TCGA-AR-A1AN	TCGA-AR-A1AN-01	TCGA-AR-A1AN	TCGA-AR-A1AN-01	0.7159	0.7159	0.02	0.01
TCGA-AR-A1AS	TCGA-AR-A1AS-01	TCGA-AR-A1AS	TCGA-AR-A1AS-01	-0.9582	-0.9582	0.01	0
TCGA-AR-A1AU	TCGA-AR-A1AU-01	TCGA-AR-A1AU	TCGA-AR-A1AU-01	-1.159	-1.159	0.06	0.01
TCGA-AR-A24L	TCGA-AR-A24L-01	TCGA-AR-A24L	TCGA-AR-A24L-01	-0.6509	-0.6509	0.02	0
TCGA-AR-A24V	TCGA-AR-A24V-01	TCGA-AR-A24V	TCGA-AR-A24V-01	-0.5145	-0.5145	0.02	0
TCGA-AR-A24W	TCGA-AR-A24W-01	TCGA-AR-A24W	TCGA-AR-A24W-01	-0.5938	-0.5938	0.01	0
TCGA-AR-A250	TCGA-AR-A250-01	TCGA-AR-A250	TCGA-AR-A250-01	-0.721	-0.721	0.15	0.01
TCGA-B6-A0RM	TCGA-B6-A0RM-01	TCGA-B6-A0RM	TCGA-B6-A0RM-01	0.3382	0.3382	0.03	0.02
TCGA-B6-A0X4	TCGA-B6-A0X4-01	TCGA-B6-A0X4	TCGA-B6-A0X4-01	-0.0526	-0.0526	0.05	0.01
TCGA-B6-A1KI	TCGA-B6-A1KI-01	TCGA-B6-A1KI	TCGA-B6-A1KI-01	-0.3663	-0.3663	0.02	0.01
TCGA-B6-A1KN	TCGA-B6-A1KN-01	TCGA-B6-A1KN	TCGA-B6-A1KN-01	-0.132	-0.132	0.18	0.01
TCGA-BH-A0B0	TCGA-BH-A0B0-01	TCGA-BH-A0B0	TCGA-BH-A0B0-01	-0.2003	-0.2003	0.12	0
TCGA-BH-A0BC	TCGA-BH-A0BC-01	TCGA-BH-A0BC	TCGA-BH-A0BC-01	-0.1417	-0.1417	0.15	0
TCGA-BH-A0BM	TCGA-BH-A0BM-01	TCGA-BH-A0BM	TCGA-BH-A0BM-01	-0.6589	-0.6589	0.03	0
TCGA-BH-A0BR	TCGA-BH-A0BR-01	TCGA-BH-A0BR	TCGA-BH-A0BR-01	0.1757	0.1757	0.13	0.03
TCGA-BH-A0BT	TCGA-BH-A0BT-01	TCGA-BH-A0BT	TCGA-BH-A0BT-01	-0.2813	-0.2813	0.07	0.02
TCGA-BH-A0BV	TCGA-BH-A0BV-01	TCGA-BH-A0BV	TCGA-BH-A0BV-01	-0.366	-0.366	0.1	0.01
TCGA-BH-A0C0	TCGA-BH-A0C0-01	TCGA-BH-A0C0	TCGA-BH-A0C0-01	1.1696	1.1696	0.35	0.02
TCGA-BH-A0DE	TCGA-BH-A0DE-01	TCGA-BH-A0DE	TCGA-BH-A0DE-01	-0.8805	-0.8805	0.03	0.02
TCGA-BH-A0DK	TCGA-BH-A0DK-01	TCGA-BH-A0DK	TCGA-BH-A0DK-01	-0.2025	-0.2025	0.35	0.02
TCGA-BH-A0DO	TCGA-BH-A0DO-01	TCGA-BH-A0DO	TCGA-BH-A0DO-01	-0.5425	-0.5425	0.02	0.01
TCGA-BH-A0DT	TCGA-BH-A0DT-01	TCGA-BH-A0DT	TCGA-BH-A0DT-01	0.1546	0.1546	0.05	0
TCGA-BH-A0DV	TCGA-BH-A0DV-01	TCGA-BH-A0DV	TCGA-BH-A0DV-01	-1.1877	-1.1877	0.01	0
TCGA-BH-A0DX	TCGA-BH-A0DX-01	TCGA-BH-A0DX	TCGA-BH-A0DX-01	-0.1121	-0.1121	0.02	0
TCGA-BH-A0DZ	TCGA-BH-A0DZ-01	TCGA-BH-A0DZ	TCGA-BH-A0DZ-01	-1.8789	-1.8789	0.2	0.02
TCGA-BH-A0E1	TCGA-BH-A0E1-01	TCGA-BH-A0E1	TCGA-BH-A0E1-01	-0.0178	-0.0178	0.05	0
TCGA-BH-A0E2	TCGA-BH-A0E2-01	TCGA-BH-A0E2	TCGA-BH-A0E2-01	-1.461	-1.461	0.08	0.02
TCGA-BH-A0E7	TCGA-BH-A0E7-01	TCGA-BH-A0E7	TCGA-BH-A0E7-01	0.5658	0.5658	0.03	0
TCGA-BH-A0EA	TCGA-BH-A0EA-01	TCGA-BH-A0EA	TCGA-BH-A0EA-01	0.393	0.393	0.07	0.01
TCGA-BH-A0EB	TCGA-BH-A0EB-01	TCGA-BH-A0EB	TCGA-BH-A0EB-01	-0.0556	-0.0556	0.25	0.02
TCGA-BH-A0EI	TCGA-BH-A0EI-01	TCGA-BH-A0EI	TCGA-BH-A0EI-01	-0.5742	-0.5742	0.07	0
TCGA-BH-A0GY	TCGA-BH-A0GY-01	TCGA-BH-A0GY	TCGA-BH-A0GY-01	-0.1353	-0.1353	0.1	0
TCGA-BH-A0H3	TCGA-BH-A0H3-01	TCGA-BH-A0H3	TCGA-BH-A0H3-01	0.8252	0.8252	0.08	0.01
TCGA-BH-A0H6	TCGA-BH-A0H6-01	TCGA-BH-A0H6	TCGA-BH-A0H6-01	-1.5213	-1.5213	0.06	0
TCGA-BH-A0HI	TCGA-BH-A0HI-01	TCGA-BH-A0HI	TCGA-BH-A0HI-01	#VALUE!	-0.7037	0.02	0
TCGA-BH-A0HQ	TCGA-BH-A0HQ-01	TCGA-BH-A0HQ	TCGA-BH-A0HQ-01	-0.3431	-0.3431	0.03	0
TCGA-BH-A0W4	TCGA-BH-A0W4-01	TCGA-BH-A0W4	TCGA-BH-A0W4-01	-0.1645	-0.1645	0.08	0
TCGA-BH-A0W7	TCGA-BH-A0W7-01	TCGA-BH-A0W7	TCGA-BH-A0W7-01	0.8337	0.8337	0.1075	0.1
TCGA-BH-A18G	TCGA-BH-A18G-01	TCGA-BH-A18G	TCGA-BH-A18G-01	-1.004	-1.004	0.25	0.05
TCGA-BH-A18H	TCGA-BH-A18H-01	TCGA-BH-A18H	TCGA-BH-A18H-01	-0.1066	-0.1066	0.35	0.01
TCGA-BH-A1EU	TCGA-BH-A1EU-01	TCGA-BH-A1EU	TCGA-BH-A1EU-01	1.1605	1.1605	0.03	0.01
TCGA-BH-A1EX	TCGA-BH-A1EX-01	TCGA-BH-A1EX	TCGA-BH-A1EX-01	-0.067	-0.067	0.08	0.01
TCGA-D8-A13Y	TCGA-D8-A13Y-01	TCGA-D8-A13Y	TCGA-D8-A13Y-01	4.2321	4.2321	0.13	0.07
TCGA-D8-A13Z	TCGA-D8-A13Z-01	TCGA-D8-A13Z	TCGA-D8-A13Z-01	0.1441	0.1441	0.05	0.01
TCGA-D8-A140	TCGA-D8-A140-01	TCGA-D8-A140	TCGA-D8-A140-01	-0.0913	-0.0913	0.25	0.05
TCGA-D8-A141	TCGA-D8-A141-01	TCGA-D8-A141	TCGA-D8-A141-01	0.9792	0.9792	0.45	0.05
TCGA-D8-A142	TCGA-D8-A142-01	TCGA-D8-A142	TCGA-D8-A142-01	-1.1146	-1.1146	0.24	0.02
TCGA-D8-A143	TCGA-D8-A143-01	TCGA-D8-A143	TCGA-D8-A143-01	-0.3173	-0.3173	0.35	0.05
TCGA-D8-A145	TCGA-D8-A145-01	TCGA-D8-A145	TCGA-D8-A145-01	0.4174	0.4174	0.08	0.01
TCGA-D8-A1JE	TCGA-D8-A1JE-01	TCGA-D8-A1JE	TCGA-D8-A1JE-01	-0.9602	-0.9602	0.02	0.01
TCGA-D8-A1JH	TCGA-D8-A1JH-01	TCGA-D8-A1JH	TCGA-D8-A1JH-01	0.0705	0.0705	0.13	0.01
TCGA-D8-A1JP	TCGA-D8-A1JP-01	TCGA-D8-A1JP	TCGA-D8-A1JP-01	-0.8143	-0.8143	0.02	0.01
TCGA-D8-A1JU	TCGA-D8-A1JU-01	TCGA-D8-A1JU	TCGA-D8-A1JU-01	0.9085	0.9085	0.03	0
TCGA-D8-A1XA	TCGA-D8-A1XA-01	TCGA-D8-A1XA	TCGA-D8-A1XA-01	-0.7565	-0.7565	0.04	0.02
TCGA-D8-A1XB	TCGA-D8-A1XB-01	TCGA-D8-A1XB	TCGA-D8-A1XB-01	0.2381	0.2381	0.12	0.01
TCGA-D8-A1XM	TCGA-D8-A1XM-01	TCGA-D8-A1XM	TCGA-D8-A1XM-01	0.4696	0.4696	0.1	0
TCGA-D8-A1XY	TCGA-D8-A1XY-01	TCGA-D8-A1XY	TCGA-D8-A1XY-01	-0.9377	-0.9377	0.02	0
TCGA-D8-A27K	TCGA-D8-A27K-01	TCGA-D8-A27K	TCGA-D8-A27K-01	0.7454	0.7454	0.15	0.02
TCGA-D8-A27L	TCGA-D8-A27L-01	TCGA-D8-A27L	TCGA-D8-A27L-01	2.0404	2.0404	0.05	0.01
TCGA-D8-A27P	TCGA-D8-A27P-01	TCGA-D8-A27P	TCGA-D8-A27P-01	0.7709	0.7709	0.02	0.01
TCGA-E2-A105	TCGA-E2-A105-01	TCGA-E2-A105	TCGA-E2-A105-01	-0.9001	-0.9001	0.03	0.02
TCGA-E2-A10B	TCGA-E2-A10B-01	TCGA-E2-A10B	TCGA-E2-A10B-01	0.283	0.283	0.15	0.01
TCGA-E2-A14T	TCGA-E2-A14T-01	TCGA-E2-A14T	TCGA-E2-A14T-01	-1.3854	-1.3854	0.02	0.01
TCGA-E2-A15D	TCGA-E2-A15D-01	TCGA-E2-A15D	TCGA-E2-A15D-01	0.2598	0.2598	0.08	0
TCGA-E2-A15E	TCGA-E2-A15E-01	TCGA-E2-A15E	TCGA-E2-A15E-01	-0.1307	-0.1307	F R O Z E N R E P L A C E dx1 lymph node
TCGA-E2-A15F	TCGA-E2-A15F-01	TCGA-E2-A15F	TCGA-E2-A15F-01	-0.7231	-0.7231	0.03	0
TCGA-E2-A15H	TCGA-E2-A15H-01	TCGA-E2-A15H	TCGA-E2-A15H-01	0.1416	0.1416	0.02	0
TCGA-E2-A15I	TCGA-E2-A15I-01	TCGA-E2-A15I	TCGA-E2-A15I-01	2.599	2.599	R E P L A C E
TCGA-E2-A15J	TCGA-E2-A15J-01	TCGA-E2-A15J	TCGA-E2-A15J-01	0.4633	0.4633	0.05	0
TCGA-E2-A15O	TCGA-E2-A15O-01	TCGA-E2-A15O	TCGA-E2-A15O-01	0.0851	0.0851	0.1	0.01
TCGA-E2-A15P	TCGA-E2-A15P-01	TCGA-E2-A15P	TCGA-E2-A15P-01	1.1917	1.1917	0.07	0
TCGA-E2-A15R	TCGA-E2-A15R-01	TCGA-E2-A15R	TCGA-E2-A15R-01	1.1123	1.1123	0.01	0.01
TCGA-E2-A1B1	TCGA-E2-A1B1-01	TCGA-E2-A1B1	TCGA-E2-A1B1-01	-0.5524	-0.5524	0.02	0
TCGA-E2-A1B4	TCGA-E2-A1B4-01	TCGA-E2-A1B4	TCGA-E2-A1B4-01	-0.8105	-0.8105	0.02	0
TCGA-E2-A1BD	TCGA-E2-A1BD-01	TCGA-E2-A1BD	TCGA-E2-A1BD-01	-0.3521	-0.3521	0.03	0.01
TCGA-E2-A1IE	TCGA-E2-A1IE-01	TCGA-E2-A1IE	TCGA-E2-A1IE-01	-0.9643	-0.9643	0.01	0
TCGA-E2-A1IN	TCGA-E2-A1IN-01	TCGA-E2-A1IN	TCGA-E2-A1IN-01	-0.7481	-0.7481	0.044	0.01
TCGA-E2-A1IO	TCGA-E2-A1IO-01	TCGA-E2-A1IO	TCGA-E2-A1IO-01	1.0257	1.0257	0.2	0.06
TCGA-E2-A1IU	TCGA-E2-A1IU-01	TCGA-E2-A1IU	TCGA-E2-A1IU-01	0.0258	0.0258	0.12	0.02
TCGA-E2-A1L6	TCGA-E2-A1L6-01	TCGA-E2-A1L6	TCGA-E2-A1L6-01	-0.2845	-0.2845	0.09	0
TCGA-E2-A1L7	TCGA-E2-A1L7-01	TCGA-E2-A1L7	TCGA-E2-A1L7-01	-0.2136	-0.2136	0.2	0.05
TCGA-E2-A570	TCGA-E2-A570-01	TCGA-E2-A570	TCGA-E2-A570-01	-0.565	-0.565	0.04	0.01
TCGA-EW-A1IZ	TCGA-EW-A1IZ-01	TCGA-EW-A1IZ	TCGA-EW-A1IZ-01	-0.288	-0.288	0.45	0.06
TCGA-EW-A1J1	TCGA-EW-A1J1-01	TCGA-EW-A1J1	TCGA-EW-A1J1-01	-0.4107	-0.4107	0.2	0.02
TCGA-EW-A1P7	TCGA-EW-A1P7-01	TCGA-EW-A1P7	TCGA-EW-A1P7-01	2.0381	2.0381	0.08	0.01
TCGA-EW-A1P8	TCGA-EW-A1P8-01	TCGA-EW-A1P8	TCGA-EW-A1P8-01	0.4465	0.4465	0.4	0.02
TCGA-EW-A1PA	TCGA-EW-A1PA-01	TCGA-EW-A1PA	TCGA-EW-A1PA-01	-0.2236	-0.2236	0.13	0.02
TCGA-EW-A1PB	TCGA-EW-A1PB-01	TCGA-EW-A1PB	TCGA-EW-A1PB-01	1.0398	1.0398	0.35	0.1
TCGA-EW-A6S9	TCGA-EW-A6S9-01	TCGA-EW-A6S9	TCGA-EW-A6S9-01	0.1379	0.1379	0.03	0
TCGA-GI-A2C8	TCGA-GI-A2C8-01	TCGA-GI-A2C8	TCGA-GI-A2C8-01	0.356	0.356	0.12	0.02
TCGA-GM-A2D9	TCGA-GM-A2D9-01	TCGA-GM-A2D9	TCGA-GM-A2D9-01	-0.8232	-0.8232	0.02	0
TCGA-GM-A2DL	TCGA-GM-A2DL-01	TCGA-GM-A2DL	TCGA-GM-A2DL-01	-1.0257	-1.0257	0.08	0.01
TCGA-GM-A2DM	TCGA-GM-A2DM-01	TCGA-GM-A2DM	TCGA-GM-A2DM-01	0.5037	0.5037	0.15	0.01
TCGA-LD-A7W5	TCGA-LD-A7W5-01	TCGA-LD-A7W5	TCGA-LD-A7W5-01	0.8544	0.8544	0.6	0.05
TCGA-LL-A5YN	TCGA-LL-A5YN-01	TCGA-LL-A5YN	TCGA-LL-A5YN-01	0.5326	0.5326	0.3	0.02
TCGA-LL-A5YO	TCGA-LL-A5YO-01	TCGA-LL-A5YO	TCGA-LL-A5YO-01	2.9629	2.9629	0.8	0.1
TCGA-LL-A5YP	TCGA-LL-A5YP-01	TCGA-LL-A5YP	TCGA-LL-A5YP-01	-0.3269	-0.3269	0.25	0.03
TCGA-LL-A6FQ	TCGA-LL-A6FQ-01	TCGA-LL-A6FQ	TCGA-LL-A6FQ-01	-0.991	-0.991	0.03	0.01
TCGA-LL-A6FR	TCGA-LL-A6FR-01	TCGA-LL-A6FR	TCGA-LL-A6FR-01	-0.8899	-0.8899	0.02	0.01
TCGA-LL-A73Y	TCGA-LL-A73Y-01	TCGA-LL-A73Y	TCGA-LL-A73Y-01	0.0276	0.0276	0.75	0.08
TCGA-LL-A740	TCGA-LL-A740-01	TCGA-LL-A740	TCGA-LL-A740-01	-0.9126	-0.9126	0.03	0.02
TCGA-OL-A5D8	TCGA-OL-A5D8-01	TCGA-OL-A5D8	TCGA-OL-A5D8-01	-0.3478	-0.3478	0.06	0
TCGA-OL-A5RX	TCGA-OL-A5RX-01	TCGA-OL-A5RX	TCGA-OL-A5RX-01	0.1962	0.1962	0.05	0.01
TCGA-OL-A5RY	TCGA-OL-A5RY-01	TCGA-OL-A5RY	TCGA-OL-A5RY-01	0.4383	0.4383	0.3	0.01
TCGA-OL-A66L	TCGA-OL-A66L-01	TCGA-OL-A66L	TCGA-OL-A66L-01	-0.3216	-0.3216	0.02	0
TCGA-OL-A66O	TCGA-OL-A66O-01	TCGA-OL-A66O	TCGA-OL-A66O-01	-1.7329	-1.7329	0.03	0.01
TCGA-S3-A6ZF	TCGA-S3-A6ZF-01	TCGA-S3-A6ZF	TCGA-S3-A6ZF-01	-0.0229	-0.0229	0.03	0
TCGA-S3-AA14	TCGA-S3-AA14-01	TCGA-S3-AA14	TCGA-S3-AA14-01	-0.3878	-0.3878	0.02	0.01
