# Supplementary material for: Dual Role of Cancer Epithelial-Specific TRAF3 in Regulating Breast Cancer Cell Survival and Lymphocyte Activity
Source: Int J Mol Sci. 2026 May 15;27(10):4414. doi: 10.3390/ijms27104414 (PMC13207503; doi:10.3390/ijms27104414)
Supplement: Supplementary file 1 [file ijms-27-04414-s001.zip › Supplementary Table S2.xlsx]

## Sheet: Sheet0
	Tregs on CD4+	Tregs on CD3+	CD4+ T helper on CD3+	CD8+ T cytotoxic on CD3+	activated CD4 (1)	activated CD4 (2)	activated CD8 (1)	activated CD8 (2)	CD20+ B cells on LC	CD3+ T cells on LC	NK cells on LC	NKT cells on LC	CD16+ on NK	CD16- on NK	CD28+ on CD8	CD38+ on CD8	HLA-DR+ on CD8
231 TRAF3_CD4-CD25-CD127-CD3.fcs	4.12 %	2.97 %
231 TRAF3_CD4-CD69-DR-CD8-CD25-CD3.fcs			72.2 %	19.4 %	1.06 %	4.97 %	7.73 %	3.20 %
231 TRAF3_CD20-CD56-DR-CD16-CD3.fcs									1.06 %	85.5 %	8.49 %	2.54 %	65.7 %	34.3 %
231 TRAF3_CD28-CD38-DR-CD8-CD3.fcs															37.1 %	19.8 %	11.0 %
231_CD4-CD25-CD127-CD3.fcs	4.19 %	3.01 %
231_CD4-CD69-DR-CD8-CD25-CD3.fcs			74.0 %	19.4 %	1.09 %	4.09 %	6.74 %	3.16 %
231_CD20-CD56-DR-CD16-CD3.fcs									0.61 %	86.2 %	7.04 %	2.40 %	60.7 %	39.3 %
231_CD28-CD38-DR-CD8-CD3.fcs															36.9 %	22.0 %	9.35 %
MCF7 TRAF3_CD4-CD25-CD127-CD3.fcs	1.19 %	0.59 %
MCF7 TRAF3_CD4-CD69-DR-CD8-CD25-CD3.fcs			56.3 %	15.0 %	0.54 %	2.72 %	4.30 %	2.49 %
MCF7 TRAF3_CD20-CD56-DR-CD16-CD3.fcs									3.61 %	87.1 %	8.05 %	1.60 %	8.10 %	91.4 %
MCF7 TRAF3_CD28-CD38-DR-CD8-CD3.fcs															21.0 %	13.4 %	6.29 %
MCF7_CD4-CD25-CD127-CD3.fcs	3.89 %	2.61 %
MCF7_CD4-CD69-DR-CD8-CD25-CD3.fcs			65.3 %	17.7 %	0.66 %	3.72 %	5.46 %	3.19 %
MCF7_CD20-CD56-DR-CD16-CD3.fcs									0.68 %	87.4 %	7.38 %	2.40 %	41.5 %	59.2 %
MCF7_CD28-CD38-DR-CD8-CD3.fcs															33.0 %	13.6 %	8.95 %
PBMC_CD4-CD25-CD127-CD3.fcs	3.16 %	2.40 %
PBMC_CD4-CD69-DR-CD8-CD25-CD3.fcs			73.3 %	18.6 %	0.16 %	1.03 %	0.86 %	0.60 %
PBMC_CD20-CD56-DR-CD16-CD3.fcs									0.70 %	76.9 %	4.95 %	1.97 %	64.5 %	35.1 %
PBMC_CD28-CD38-DR-CD8-CD3.fcs															48.1 %	2.70 %	1.49 %
ex vivo 2025-11-24_CD4-CD25-CD127-CD3.fcs	3.31 %	2.41 %
ex vivo 2025-11-24_CD4-CD69-DR-CD8-CD25-CD3.fcs			71.0 %	23.1 %	0.49 %	2.92 %	0.37 %	3.36 %
ex vivo 2025-11-24_CD28-CD38-DR-CD8-CD3.fcs															29.4 %	5.51 %	7.12 %
ex vivo 2025-12-2_CD20-CD56-DR-CD16-CD3.fcs									7.42 %	64.9 %	16.5 %	4.18 %	42.9 %	53.4 %
