# Supplementary material for: Dual Role of Cancer Epithelial-Specific TRAF3 in Regulating Breast Cancer Cell Survival and Lymphocyte Activity
Source: Int J Mol Sci. 2026 May 15;27(10):4414. doi: 10.3390/ijms27104414 (PMC13207503; doi:10.3390/ijms27104414)
Supplement: Supplementary file 1 [file ijms-27-04414-s001.zip › Supplementary Table S3.xlsx]

## Sheet: Φύλλο1
Sample name	IFN-γ (pg/ml)	TNF (pg/ml)	IL-10 (pg/ml)	IL-6 (pg/ml)	IL-4 (pg/ml)	IL-2 (pg/ml)
PBMC	0	31.005	0	167.208	0	1.021			BD Cytometric Bead Array (CBA) Human Th1/ Th2 Cytokines Kit II, cat#551809, BD Biosciences
MCF7 TRAF3	135.297	212.925	245.793	14021.3	0	1.826
MCF7	83.466	181.356	499.87	16835.5	0	5.246
231 TRAF3	289.073	125.597	606.347	16835.5	0	5.058			range: 20-5000 pg/ml
231	404.623	174.747	615.583	16835.5	0	5.165			sensitivity/limit of detection
									IL-2	2.6
									IL-4	2.6
									IL-6	3
									IL-10	2.8
									TNF	2.8
									IFN-γ	7.1
